# Supplementary material for: LRG1 is an adipokine that promotes insulin sensitivity and suppresses inflammation
Source: eLife. 2022 Nov 8;11:e81559. doi: 10.7554/eLife.81559 (PMC9674348; doi:10.7554/eLife.81559)
Supplement: Figure 1—source data 2. [file elife-81559-fig1-data2.zip]

Archive with 2 entries (2 files):
- Figure 1-source data 2/Primary Adipocytes CM Coomassie.tif
- Figure 1-source data 2/Primary Adipocytes CM TAMRA.tif
