# Supplementary material for: LRG1 is an adipokine that promotes insulin sensitivity and suppresses inflammation
Source: eLife. 2022 Nov 8;11:e81559. doi: 10.7554/eLife.81559 (PMC9674348; doi:10.7554/eLife.81559)
Supplement: Figure 2—source data 2. [file elife-81559-fig2-data2.zip]

Archive with 2 entries (2 files):
- Figure 2-source data 2/B6 Mice AHA Injection Coomassie.tif
- Figure 2-source data 2/B6 mice AHA injection TAMRA.jpg
