# Supplementary material for: LRG1 is an adipokine that promotes insulin sensitivity and suppresses inflammation
Source: eLife. 2022 Nov 8;11:e81559. doi: 10.7554/eLife.81559 (PMC9674348; doi:10.7554/eLife.81559)
Supplement: Figure 3—source data 2. [file elife-81559-fig3-data2.zip]

Archive with 11 entries (10 files):
- Figure 3-source data 2/Chow vs HFD Serum a-Cyt c 1min.jpg
- Figure 3-source data 2/Chow vs HFD Serum and SubQ CM TNFa a-LRG1 15sec.jpg
- Figure 3-source data 2/Chow vs HFD Serum Ponceau S.tif
- Figure 3-source data 2/Figure 3-S2/
- Figure 3-source data 2/Figure 3-S2/FBS Cyt c-agarose depletion Coomassie.tif
- Figure 3-source data 2/Figure 3-S2/FBS Cytc-agarose depletion a-LRG1 1min.jpg
- Figure 3-source data 2/SubQ CM TNFa a-Cyt c 2min.jpg
- Figure 3-source data 2/SubQ CM TNFa Ponceau S(Ponceau S) Adj.jpg
- Figure 3-source data 2/WT and LRG1-KO CM d0-d7 a-Cfd 20sec.jpg
- Figure 3-source data 2/WT and LRG1-KO CM d0-d7 a-LRG1 1sec.jpg
- Figure 3-source data 2/WT and LRG1-KO CM d0-d7 Ponceau S.tif
