# Supplementary material for: LRG1 is an adipokine that promotes insulin sensitivity and suppresses inflammation
Source: eLife. 2022 Nov 8;11:e81559. doi: 10.7554/eLife.81559 (PMC9674348; doi:10.7554/eLife.81559)
Supplement: Figure 4—source data 2. [file elife-81559-fig4-data2.zip]

Archive with 13 entries (12 files):
- Figure 4-source data 2/AAV Tissues a-LRG1.tif
- Figure 4-source data 2/AAV Tissues a-Vinculin.tif
- Figure 4-source data 2/AAV Tissues Ponceau S.tif
- Figure 4-source data 2/B6 AAV Plasma a-LRG1.tif
- Figure 4-source data 2/B6 AAV Plasma Ponceau S.tif
- Figure 4-source data 2/B6 AdV Plasma a-LRG1.tif
- Figure 4-source data 2/B6 AdV Plasma Ponceau S.tif
- Figure 4-source data 2/Figure 4-S2/
- Figure 4-source data 2/Figure 4-S2/WT Het KO Plasma a-LRG1 3min.jpg
- Figure 4-source data 2/Figure 4-S2/WT Het KO Plasma Ponceau S.jpg
- Figure 4-source data 2/WT LRG1-KO and AAV Tissues a-LRG1.tif
- Figure 4-source data 2/WT LRG1-KO and AAV Tissues a-Vinculin.tif
- Figure 4-source data 2/WT LRG1-KO and AAV Tissues Ponceau S.tif
