# Supplementary material for: LRG1 is an adipokine that promotes insulin sensitivity and suppresses inflammation
Source: eLife. 2022 Nov 8;11:e81559. doi: 10.7554/eLife.81559 (PMC9674348; doi:10.7554/eLife.81559)
Supplement: Figure 5—source data 2. [file elife-81559-fig5-data2.zip]

Archive with 11 entries (10 files):
- Figure 5-source data 2/db-db AAV Plasma a-LRG1.tif
- Figure 5-source data 2/db-db AAV Plasma Ponceau S.tif
- Figure 5-source data 2/Figure 5-S1/
- Figure 5-source data 2/Figure 5-S1/db-db AAV Tissues a-LRG1.tif
- Figure 5-source data 2/Figure 5-S1/db-db AAV Tissues a-Vinculin.tif
- Figure 5-source data 2/Figure 5-S1/db-db eWAT IRS-1.tif
- Figure 5-source data 2/Figure 5-S1/db-db eWAT Vinculin.tif
- Figure 5-source data 2/Figure 5-S1/db-db Liver b-actin.tif
- Figure 5-source data 2/Figure 5-S1/db-db Liver IRS-1.tif
- Figure 5-source data 2/Figure 5-S1/m-m vs db-db Serum a-LRG1 5s.jpg
- Figure 5-source data 2/Figure 5-S1/m-m vs db-db Serum Ponceau S.tif
