# Supplementary material for: LRG1 is an adipokine that promotes insulin sensitivity and suppresses inflammation
Source: eLife. 2022 Nov 8;11:e81559. doi: 10.7554/eLife.81559 (PMC9674348; doi:10.7554/eLife.81559)
Supplement: Figure 7—source data 2. [file elife-81559-fig7-data2.zip]

Archive with 32 entries (31 files):
- Figure 7-source data 2/B6 eWAT ISF a-Cyt c.tif
- Figure 7-source data 2/B6 eWAT ISF Ponceau S.tif
- Figure 7-source data 2/B6 iWAT ISF a-Cyt c.tif
- Figure 7-source data 2/B6 iWAT ISF Ponceau S.tif
- Figure 7-source data 2/db-db eWAT Caspase3.tif
- Figure 7-source data 2/db-db eWAT c-Caspase3.tif
- Figure 7-source data 2/db-db eWAT Vinculin.tif
- Figure 7-source data 2/db-db ISF  a-Cyt c.tif
- Figure 7-source data 2/db-db ISF a-LRG1.tif
- Figure 7-source data 2/db-db ISF a-Vinculin.tif
- Figure 7-source data 2/db-db ISF Ponceau S.tif
- Figure 7-source data 2/db-db serum FLAG-IP a-Cyt c 30sec.jpg
- Figure 7-source data 2/db-db serum FLAG-IP a-Cyt c 5min.jpg
- Figure 7-source data 2/db-db serum FLAG-IP a-LRG1 1sec.jpg
- Figure 7-source data 2/db-db serum FLAG-IP Ponceau S.tif
- Figure 7-source data 2/Figure 7-S1/
- Figure 7-source data 2/Figure 7-S1/LRG1-KO vs. WT HFD Serum Cyt c.tif
- Figure 7-source data 2/Figure 7-S1/LRG1-KO vs. WT HFD Serum LRG1.tif
- Figure 7-source data 2/Figure 7-S1/LRG1-KO vs. WT HFD Serum Ponceau S.tif
- Figure 7-source data 2/Figure 7-S1/WT and LRG1-KO Cyt c clearance a-Cyt c.tif
- Figure 7-source data 2/Figure 7-S1/WT and LRG1-KO Cyt c clearance a-LRG1.tif
- Figure 7-source data 2/Figure 7-S1/WT and LRG1-KO Cyt c clearance Ponceau S.tif
- Figure 7-source data 2/Figure 7-S1/WT and LRG1-KO Urine a-Cyt c.tif
- Figure 7-source data 2/Figure 7-S1/WT and LRG1-KO Urine Ponceau S.tif
- Figure 7-source data 2/Figure 7-S1/WT HFD Timecourse Serum Cyt c Ponceau S.tif
- Figure 7-source data 2/Figure 7-S1/WT HFD Timecourse Serum Cyt c.tif
- Figure 7-source data 2/m-m vs db-db Serum a-Cyt c 30sec.jpg
- Figure 7-source data 2/m-m vs db-db Serum Ponceau S.tif
- Figure 7-source data 2/SubQ CM Hypoxia a-Cyt c 30sec.jpg
- Figure 7-source data 2/SubQ CM Hypoxia Ponceau S.tif
- Figure 7-source data 2/SubQ CM STS a-Cyt c 5sec.jpg
- Figure 7-source data 2/SubQ CM STS Ponceau S.tif
